# Supplementary material for: Characterization and complete genome of the virulent Myoviridae phage JD007 active against a variety of Staphylococcus aureus isolates from different hospitals in Shanghai, China
Source: Virol J. 2017 Feb 8;14:26. doi: 10.1186/s12985-017-0701-0 (PMC5299689; doi:10.1186/s12985-017-0701-0)
Supplement: Additional file 1: — The details of S.aureus chosen for experiments. (XLSX 32 kb) [file 12985_2017_701_MOESM1_ESM.xlsx]

## Sheet: Sheet1
Strain No.	MLST	spa	Phage JD007	Sites of origin of sample collection	Strains origin	In/Out patients	Penicillin	gentamycin	Cefoxitin	erythromycin	clindamycin	vancomycin	Teicoplanin	Rifampicin	linezolid
Sa1	ST7	t091	++++	wound	Sixth people's hospital	In	R	S	S	R	S	S	S	S	S
Sa2	ST239	t030	++++	wound	Sixth people's hospital	In	R	R	R	R	R	S	S	R	S
Sa3	ST398	t1255	++++	wound	Sixth people's hospital	In	R	S	S	R	S	S	S	S	S
Sa4	ST7	t796	++++	wound	Sixth people's hospital	In	R	R	S	R	R	S	S	S	S
Sa5	ST59	t441	++++	wound	Sixth people's hospital	In	R	R	R	R	R	S	S	S	S
Sa6	ST5	t954	++++	wound	Sixth people's hospital	In	R	S	S	R	S	S	S	S	S
Sa7	ST188	t189	++++	tissue	Sixth people's hospital	In	R	S	S	S	S	S	S	S	S
Sa8	ST1	t127	++++	wound	Sixth people's hospital	In	R	R	S	R	R	S	S	S	S
Sa9	ST88	t12147	+++	wound	Sixth people's hospital	In	R	S	R	R	R	S	S	S	S
Sa10	ST88	t2310	+++	other	Sixth people's hospital	In	S	S	S	S	S	S	S	S	S
Sa11	ST398	t034	++++	abscess	Sixth people's hospital	In	S	S	S	R	S	S	S	R	S
Sa12	ST5	t002	++++	wound	Sixth people's hospital	In	R	R	S	R	M	S	S	S	S
Sa13	ST217	t309	++++	wound	Sixth people's hospital	In	R	S	S	R	S	S	S	S	S
Sa14	ST239	t037	+++	wound	Sixth people's hospital	In	R	R	R	R	R	S	S	S	S
Sa15	ST25	t078	++++	wound	Sixth people's hospital	In	R	S	S	R	M	S	S	S	S
Sa16	ST5	t002	++++	wound	Sixth people's hospital	In	R	R	R	R	R	S	S	S	S
Sa17	ST7	t12146	++++	wound	Sixth people's hospital	In	R	R	R	R	R	S	S	S	S
Sa18	ST88	t2310	++++	wound	Sixth people's hospital	In	R	S	R	S	S	S	S	S	S
Sa19	ST1281	t164	++++	wound	Sixth people's hospital	In	R	S	S	R	S	S	S	S	S
Sa20	ST239	t030	++	wound	Sixth people's hospital	In	R	R	S	R	R	S	S	R	S
Sa21	ST5	t010	+++	wound	Sixth people's hospital	In	R	S	R	R	R	S	S	S	S
Sa22	ST59	t172	++++	wound	Sixth people's hospital	In	R	S	R	S	M	S	S	R	S
Sa23	ST398	t571	++++	secretion	Sixth people's hospital	In	R	S	S	R	S	S	S	S	S
Sa24	ST15	t084	+++	wound	Sixth people's hospital	In	R	S	S	R	S	S	S	S	S
Sa25	ST6	t701	++++	wound	Sixth people's hospital	In	R	S	S	S	S	S	S	S	S
Sa26	ST1281	t377	+	wound	Sixth people's hospital	In	R	S	S	R	R	S	S	S	S
Sa27	ST239	t459	++++	wound	Sixth people's hospital	In	R	R	R	R	R	S	S	R	S
Sa28	ST7	t6248	++++	prosthesis	Sixth people's hospital	In	R	S	S	M	S	S	S	S	S
Sa29	ST59	t437	+++	abscess	Sixth people's hospital	In	R	S	R	R	R	S	S	S	S
Sa30	ST630	t377	+++	abscess	Sixth people's hospital	In	R	S	S	S	S	S	S	S	S
Sa31	ST239	t298	++	wound	Sixth people's hospital	In	R	R	R	R	R	S	S	S	S
Sa32	ST59	t437	++++	wound	Sixth people's hospital	In	R	S	S	R	R	S	S	S	S
Sa33	ST5	t570	++++	wound	Sixth people's hospital	In	R	S	S	M	S	S	S	S	S
Sa34	ST2315	t11687	++++	wound	Sixth people's hospital	In	R	S	S	S	S	S	S	S	S
Sa35	ST59	t163	+	wound	Sixth people's hospital	In	S	S	S	S	S	S	S	S	S
Sa36	ST630	t12148	++	wound	Sixth people's hospital	In	R	S	S	R	R	S	S	S	S
Sa37	ST965	t062	+++	wound	Sixth people's hospital	In	R	S	S	S	S	S	S	S	S
Sa38	ST630	t5554	+++	wound	Sixth people's hospital	In	R	S	R	S	S	S	S	S	S
Sa39	ST20	t164	++++	wound	Sixth people's hospital	In	R	S	S	S	S	S	S	S	S
Sa40	ST1301	t12145	++++	wound	Sixth people's hospital	In	S	S	S	R	S	S	S	S	S
Sa41	ST59	t163	+++	secretion	Sixth people's hospital	In	R	S	R	S	S	S	S	S	S
Sa42	ST1	t127	++++	sputum	center hospital of Changning District in Shanghai	In	R	S	R	S	S	S	S	S	S
Sa43	ST764	t002	+++	sputum	center hospital of Changning District in Shanghai	In	R	R	R	R	R	S	S	S	S
Sa44	ST764	t002	+++	sputum	center hospital of Changning District in Shanghai	In	R	R	R	R	R	S	S	S	S
Sa45	ST239	t030	++	sputum	center hospital of Changning District in Shanghai	In	R	R	R	R	R	S	S	R	S
Sa46	ST764	t002	++++	sputum	center hospital of Changning District in Shanghai	In	R	S	R	R	R	S	S	S	S
Sa47	ST764	t002	-	sputum	center hospital of Changning District in Shanghai	In	R	S	R	R	R	S	S	S	S
Sa48	ST239	t030	+++	sputum	center hospital of Changning District in Shanghai	In	R	R	R	R	R	S	S	R	S
Sa49	ST764	t002	++++	sputum	center hospital of Changning District in Shanghai	In	R	R	R	R	R	S	S	R	S
Sa50	ST764	t002	++++	sputum	center hospital of Changning District in Shanghai	In	R	R	R	R	R	S	S	S	S
Sa51	ST764	t002	+++	sputum	center hospital of Changning District in Shanghai	In	R	R	R	R	R	S	S	S	S
Sa52	ST344	t030	+	sputum	center hospital of Changning District in Shanghai	In	R	R	R	S	S	S	S	R	S
Sa53	ST764	t002	-	sputum	center hospital of Changning District in Shanghai	In	R	S	R	R	R	S	S	S	S
Sa54	ST5	t2460	++	sputum	center hospital of Changning District in Shanghai	In	R	R	R	R	R	S	S	S	S
Sa55	ST2590	t447	+++	sputum	center hospital of Changning District in Shanghai	In	R	R	R	R	R	S	S	S	S
Sa56	ST239	t037	-	sputum	center hospital of Changning District in Shanghai	In	R	R	R	R	R	S	S	S	S
Sa57	ST239	t037	++	sputum	center hospital of Changning District in Shanghai	In	R	R	R	R	R	S	S	S	S
Sa58	ST239	t037	++	sputum	center hospital of Changning District in Shanghai	In	R	R	R	R	R	S	S	S	S
Sa59	ST5	t002	++++	sputum	center hospital of Changning District in Shanghai	In	R	R	R	R	R	S	S	S	S
Sa60	ST239	t030	+++	sputum	center hospital of Changning District in Shanghai	In	R	R	R	S	S	S	S	R	S
Sa61	ST5	t4319	++++	sputum	center hospital of Changning District in Shanghai	In	R	R	R	R	R	S	S	S	S
Sa62	ST764	t002	+++	sputum	center hospital of Changning District in Shanghai	In	R	R	R	R	R	S	S	S	S
Sa63	ST764	t002	++++	sputum	center hospital of Changning District in Shanghai	In	R	R	R	R	R	S	S	S	S
Sa64	ST764	t002	++	sputum	center hospital of Changning District in Shanghai	In	R	R	R	R	R	S	S	S	S
Sa65	ST764	t002	-	sputum	center hospital of Changning District in Shanghai	In	R	R	R	R	R	S	S	S	S
Sa66	ST1	t127	++++	sputum	center hospital of Changning District in Shanghai	In	R	R	R	S	S	S	S	S	S
Sa67	ST764	t002	++++	sputum	center hospital of Changning District in Shanghai	In	R	R	R	R	R	S	S	S	S
Sa68	ST764	t002	++	sputum	center hospital of Changning District in Shanghai	In	R	R	R	R	R	S	S	S	S
Sa69	ST239	t030	+++	sputum	center hospital of Changning District in Shanghai	In	R	R	R	S	S	S	S	R	S
Sa70	ST239	t037	++	sputum	center hospital of Changning District in Shanghai	In	R	R	R	R	R	S	S	R	S
Sa71	ST764	t002	-	sputum	center hospital of Changning District in Shanghai	In	R	S	R	R	R	S	S	S	S
Sa72	ST764	t002	++	sputum	center hospital of Changning District in Shanghai	In	R	R	R	R	R	S	S	S	S
Sa73	ST239	t030	++	sputum	center hospital of Changning District in Shanghai	In	R	R	R	S	S	S	S	R	S
Sa74	ST764	t002	+++	sputum	center hospital of Changning District in Shanghai	In	R	R	R	R	R	S	S	S	S
Sa75	ST239	t030	+++	sputum	center hospital of Changning District in Shanghai	In	R	R	R	R	R	S	S	R	S
Sa76	ST764	t002	++	sputum	center hospital of Changning District in Shanghai	In	R	R	R	R	R	S	S	S	S
Sa77	ST398	t1255	++	wound	Armed Police General Hospital	In	R	S	S	R	S	S	S	S	S
Sa78	ST59	t441	+	wound	Armed Police General Hospital	In	R	R	R	R	R	S	S	S	S
Sa79	ST59	t441	++++	wound	Armed Police General Hospital	In	R	S	R	R	R	S	S	S	S
Sa80	ST88	t12147	++++	wound	Armed Police General Hospital	In	R	S	R	R	S	S	S	S	S
Sa81	ST88	t2310	++++	other	Armed Police General Hospital	In	S	S	S	S	S	S	S	S	S
Sa82	ST398	t034	++	abscess	Armed Police General Hospital	In	S	S	S	R	S	S	S	R	S
Sa83	ST217	t309	++++	wound	Armed Police General Hospital	In	R	S	S	R	S	S	S	S	S
Sa84	ST217	t309	++++	wound	Armed Police General Hospital	In	S	S	S	S	S	S	S	S	S
Sa85	ST25	t078	+	wound	Armed Police General Hospital	In	R	S	S	R	S	S	S	S	S
Sa86	ST1301	t12145	+	wound	Armed Police General Hospital	In	S	S	S	R	S	S	S	S	S
Sa87	ST239	t030	-	sputum	Ruijin Hospital	In	R	R	R	R	R	S	S	R	S
Sa88	ST239	t030	++++	sputum	Ruijin Hospital	In	R	R	R	R	M	S	S	R	S
Sa89	ST239	t030	+++	skin	Ruijin Hospital	In	R	R	R	R	R	S	S	R	S
Sa90	ST239	t030	-	sputum	Ruijin Hospital	In	R	R	R	M	S	S	S	R	S
Sa91	ST239	t030	++++	sputum	Ruijin Hospital	In	R	R	R	S	S	S	S	R	S
Sa92	ST641	t067	++++	sputum	Ruijin Hospital	In	R	R	R	R	R	S	S	S	S
Sa93	ST239	t030	++++	catheter	Ruijin Hospital	In	R	S	R	R	R	S	S	R	S
Sa94	ST239	t037	++++	sputum	Ruijin Hospital	In	R	R	R	R	R	S	S	S	S
Sa95	ST239	t030	++++	sputum	Ruijin Hospital	In	R	R	R	S	S	S	S	R	S
Sa96	ST239	t030	++	skin	Ruijin Hospital	In	R	R	R	S	S	S	S	R	S
Sa97	ST641	t067	++++	sputum	Ruijin Hospital	In	R	S	R	R	R	S	S	S	S
Sa98	ST30	t1347	+++	skin	Ruijin Hospital	In	R	S	R	S	S	S	S	S	S
Sa99	ST239	t030	++++	sputum	Ruijin Hospital	In	R	R	R	R	R	S	S	R	S
Sa100	ST398	t034	++++	uRine	Ruijin Hospital	In	R	M	R	R	R	S	S	S	S
Sa101	ST239	t037	-	sputum	Ruijin Hospital	In	R	R	S	R	R	S	S	S	S
Sa102	ST239	t030	++++	sputum	Ruijin Hospital	In	R	R	R	S	S	S	S	R	S
Sa103	ST239	t030	++++	skin	Ruijin Hospital	In	R	R	R	R	R	S	S	R	S
Sa104	ST239	t030	+++	sputum	Ruijin Hospital	In	R	R	R	R	R	S	S	R	S
Sa105	ST239	t037	++++	sputum	Ruijin Hospital	In	R	R	R	R	R	S	S	S	S
Sa106	ST239	t030	+++	catheter	Ruijin Hospital	In	R	R	R	R	R	S	S	R	S
Sa107	ST641	t067	++++	sputum	Ruijin Hospital	In	R	R	R	R	R	S	S	S	S
Sa108	ST239	t037	++++	sputum	Ruijin Hospital	In	R	R	R	R	R	S	S	S	S
Sa109	ST239	t037	++++	skin	Ruijin Hospital	In	R	R	R	R	R	S	S	S	S
Sa110	ST239	t037	++++	sputum	Ruijin Hospital	In	R	R	R	R	R	S	S	S	S
Sa111	ST239	t030	++	extravasate	Ruijin Hospital	In	R	R	R	S	S	S	S	R	S
Sa112	ST239	t030	+++	sputum	Ruijin Hospital	In	R	R	R	R	R	S	S	R	S
Sa113	ST239	t037	+++	skin	Ruijin Hospital	In	R	R	R	R	R	S	S	S	S
Sa114	ST239	t030	++++	skin	Ruijin Hospital	In	R	R	R	R	R	S	S	R	S
Sa115	ST239	t030	+++	skin	Ruijin Hospital	In	R	S	R	R	R	S	S	R	S
Sa116	ST239	t037	++++	skin	Ruijin Hospital	In	R	R	R	R	R	S	S	S	S
Sa117	ST239	t08	++++	skin	Ruijin Hospital	In	R	S	R	R	S	S	S	S	S
Sa118	ST239	t037	+++	skin	Ruijin Hospital	In	R	R	R	R	R	S	S	S	S
Sa119	ST239	t030	+++	sputum	Ruijin Hospital	In	R	R	R	S	S	S	S	R	S
Sa120	ST239	t030	++++	sputum	Ruijin Hospital	In	R	R	R	R	R	S	S	R	S
Sa121	ST239	t037	+++	skin	Ruijin Hospital	In	R	R	R	R	R	S	S	R	S
Sa122	ST239	t037	+++	sputum	Ruijin Hospital	In	R	R	R	R	R	S	S	S	S
Sa123	ST239	t030	++++	skin	Ruijin Hospital	In	R	R	R	R	R	S	S	R	S
Sa124	ST641	t067	+++	sputum	Ruijin Hospital	In	R	R	R	R	R	S	S	S	S
Sa125	ST641	t067	+++	sputum	Ruijin Hospital	In	R	R	R	R	S	S	S	S	S
Sa126	ST239	t037	++	skin	Ruijin Hospital	In	R	R	R	R	R	S	S	R	S
Sa127	ST239	t037	+++	sputum	Ruijin Hospital	In	R	R	R	M	S	S	S	R	S
Sa128	ST239	t030	+++	sputum	Ruijin Hospital	In	R	R	R	M	S	S	S	R	S
Sa129	ST641	t067	+++	sputum	Ruijin Hospital	In	R	R	R	R	R	S	S	S	S
Sa130	ST239	t030	++++	skin	Ruijin Hospital	In	R	R	R	R	R	S	S	R	S
Sa131	ST239	t030	+++	skin	Ruijin Hospital	In	R	R	R	S	S	S	S	R	S
Sa132	ST239	t030	+++	sputum	Ruijin Hospital	In	R	R	R	S	S	S	S	R	S
Sa133	ST239	t030	++++	sputum	Ruijin Hospital	In	R	R	R	R	R	S	S	R	S
Sa134	ST239	t037	+++	skin	Ruijin Hospital	In	R	R	R	R	R	S	S	S	S
Sa135	ST239	t037	++++	skin	Ruijin Hospital	In	R	R	R	R	R	S	S	R	S
Sa136	ST239	t030	-	skin	Ruijin Hospital	In	R	R	R	R	R	S	S	R	S
Sa137	ST239	t030	+++	skin	Ruijin Hospital	In	R	R	R	S	S	S	S	R	S
Sa138	ST239	t030	+++	skin	Ruijin Hospital	In	R	R	R	R	R	S	S	R	S
Sa139	ST239	t030	++++	skin	Ruijin Hospital	In	R	R	R	R	R	S	S	R	S
Sa140	ST239	t030	++++	sputum	Ruijin Hospital	In	R	R	R	R	R	S	S	R	S
Sa141	ST239	t030	++++	skin	Ruijin Hospital	In	R	R	R	R	R	S	S	R	S
Sa142	ST239	t037	++++	skin	Ruijin Hospital	In	R	R	R	R	R	S	S	R	S
Sa143	ST239	t030	++	extravasate	Ruijin Hospital	In	R	R	R	R	R	S	S	R	S
Sa144	ST239	t037	+++	sputum	Ruijin Hospital	In	R	R	R	R	R	S	S	S	S
Sa145	ST641	t067	++++	sputum	Ruijin Hospital	In	R	S	R	R	R	S	S	S	S
Sa146	ST641	t067	+++	sputum	Ruijin Hospital	In	R	R	R	R	R	S	S	R	S
Sa147	ST239	t030	++++	sputum	Ruijin Hospital	In	R	R	R	R	R	S	S	R	S
Sa148	ST239	t030	++++	skin	Ruijin Hospital	In	R	R	R	R	R	S	S	R	S
Sa149	ST641	t067	+++	sputum	Ruijin Hospital	In	R	R	R	R	R	S	S	R	S
Sa150	ST239	t037	++++	catheter	Ruijin Hospital	In	R	R	R	R	R	S	S	S	S
Sa151	ST239	t030	++++	extravasate	Ruijin Hospital	In	R	R	R	R	R	S	S	R	S
Sa152	ST239	t037	++++	sputum	Ruijin Hospital	In	R	R	R	R	R	S	S	S	S
Sa153	ST641	t067	+++	sputum	Ruijin Hospital	In	R	S	R	R	R	S	S	S	S
Sa154	ST239	t030	++++	sputum	Ruijin Hospital	In	R	R	R	R	R	S	S	R	S
Sa155	ST239	t030	+++	skin	Ruijin Hospital	In	R	R	R	R	R	S	S	R	S
Sa156	ST239	t030	+++	sputum	Ruijin Hospital	In	R	R	R	S	S	S	S	R	S
Sa157	ST30	t012	+++	skin	Ruijin Hospital	In	R	S	R	S	S	S	S	R	S
Sa158	ST239	t030	+++	skin	Ruijin Hospital	In	R	R	R	S	S	S	S	R	S
Sa159	ST239	t030	+++	skin	Ruijin Hospital	In	R	R	R	S	S	S	S	R	S
Sa160	ST239	t030	+++	sputum	Ruijin Hospital	In	R	R	R	S	S	S	S	R	S
Sa161	ST239	t030	+++	sputum	Ruijin Hospital	In	R	R	R	R	R	S	S	R	S
Sa162	ST239	t030	++++	sputum	Ruijin Hospital	In	R	R	R	M	S	S	S	R	S
Sa163	ST59	t163	+++	skin	Ruijin Hospital	In	R	S	R	S	S	S	S	R	S
Sa164	ST239	t037	+++	skin	Ruijin Hospital	In	R	R	R	S	S	S	S	R	S
Sa165	ST641	t067	+++	skin	Ruijin Hospital	In	R	S	R	S	S	S	S	R	S
Sa166	ST239	t030	+++	skin	Ruijin Hospital	In	R	R	R	R	R	S	S	R	S
Sa167	ST239	t030	++++	extravasate	Ruijin Hospital	In	R	R	R	R	R	S	S	R	S
Sa168	ST239	t037	++++	sputum	Ruijin Hospital	In	R	R	R	R	R	S	S	S	S
Sa169	ST641	t067	++	sputum	Ruijin Hospital	In	R	R	R	R	R	S	S	S	S
Sa170	ST239	t030	++	sputum	Ruijin Hospital	In	R	R	R	R	R	S	S	R	S
Sa171	ST239	t037	+++	catheter	Ruijin Hospital	In	R	R	R	R	R	S	S	S	S
Sa172	ST239	t037	++++	skin	Ruijin Hospital	In	R	R	R	R	R	S	S	S	S
Sa173	ST641	t067	+++	sputum	Ruijin Hospital	In	R	R	R	R	R	S	S	S	S
Sa174	ST15	t346	++++	blood	Ruijin Hospital	In	R	R	R	R	R	S	S	S	S
Sa175	ST239	t030	+++	sputum	Ruijin Hospital	In	R	R	R	R	R	S	S	S	S
